# Supplementary material for: Crosstalk between the Type VI Secretion System and the Expression of Class IV Flagellar Genes in the Pseudomonas fluorescens MFE01 Strain
Source: Microorganisms. 2020 Apr 25;8(5):622. doi: 10.3390/microorganisms8050622 (PMC7286023; doi:10.3390/microorganisms8050622)
Supplement: Supplementary file 1 [file microorganisms-08-00622-s001.zip]

Archive with 3 entries (2 files):
- Figure S1 et table S1.docx
- __MACOSX/
- __MACOSX/._Figure S1 et table S1.docx
